# Supplementary material for: Fluoroquinolone Prophylaxis Uncovers High Prevalence Rates of Fluoroquinolone-Resistant Enterobacterales Colonization in Multiple Myeloma Autologous Transplant Patients: A Prospective Cohort Study
Source: Cancers (Basel). 2026 May 12;18(10):1566. doi: 10.3390/cancers18101566 (PMC13204931; doi:10.3390/cancers18101566)
Supplement: Supplementary file 1 [file cancers-18-01566-s001.zip]

Archive with 1 entries (1 files):
- cancers-4282388-supplementary.pdf
